# Supplementary material for: Rapid 3D Immunolabeling and Light Sheet Microscopy for Quantitative Analysis of Intact Tissues
Source: Comput Struct Biotechnol J. 2026 May 21;35(1):0121. doi: 10.34133/csbj.0121 (PMC13191089; doi:10.34133/csbj.0121)
Supplement: Supplementary 1 — Figs. S1 to S8 Tables S1 to S4 Movies S1 to S5 [file csbj.0121.f1.zip]

Archive with 10 entries (10 files):
- Movie S1.mp4
- Movie S2.mp4
- Movie S3.mp4
- Movie S4.mp4
- Movie S5.mp4
- Supplementary information.pdf
- Table S1. Ab list.pdf
- Table S2. Human sample.pdf
- Table S3. Troubleshooting table.pdf
- Table S4.pdf
